# Supplementary material for: Association between the no-reflow phenomenon and clinical outcomes after endovascular treatment for acute ischemic stroke: A systematic review and meta-analysis
Source: Eur Stroke J. 2026 Jan 1;11(1):23969873251376846. doi: 10.1093/esj/23969873251376846 (PMC12866224; doi:10.1093/esj/23969873251376846)
Supplement: ds-eso_23969873251376846 [file ds-eso_23969873251376846.zip]

Archive with 3 entries (3 files):
- 23969873251376846.suppl
- manifest-ds-eso-10.1177_23969873251376846.xml
- sj-docx-1-eso-10.1177_23969873251376846.docx
